# Supplementary material for: Ultrastructure of Serratia liquefaciens Grown at 7 mbar Under Simulated Martian Conditions
Source: Microorganisms. 2025 Oct 29;13(11):2466. doi: 10.3390/microorganisms13112466 (PMC12654864; doi:10.3390/microorganisms13112466)
Supplement: Supplementary file 1 [file microorganisms-13-02466-s001.zip]

Archive with 1 entries (1 files):
- microorganisms-3808504-supplementary.xlsx
