# Supplementary material for: Ultrastructure of Serratia liquefaciens Grown at 7 mbar Under Simulated Martian Conditions
Source: Microorganisms. 2025 Oct 29;13(11):2466. doi: 10.3390/microorganisms13112466 (PMC12654864; doi:10.3390/microorganisms13112466)
Supplement: Supplementary file 1 [file microorganisms-13-02466-s001.zip › microorganisms-3808504-supplementary.xlsx]

## Sheet: G&H-series
Table S1: TEM measured cell-wall thicknesses on cells of Serratia liquifaciens grown at low pressures and under three Earth/lab control conditions.
TEM cell wall data for Serratia liquefaciens.
Treatements:
1) <7mb> = low-PTA conditions of 7 mbar, 0°C, and CO2-enriched anoxic atmosphere.
2) <E_CO2_0C> = 1013 mbar, 0°C, CO2-enriched anoxic atmosphere.
3) <E_O2_0C> = 1013 mbar, 0°C, O2 oxic atmosphere.
4) <E_O2_30C> = 1013 mbar, 30°C, O2 oxic atmosphere.
Treatment	Exp code	Exp	Sample-Cell	Cell wall measure1	Cell wall measure2	Average
7mb	G1	1	G1-1	21.98	23.51	22.745
7mb	G1	1	G1-2	21.52	22.21	21.865
7mb	G1	1	G1-3	23.62	23.66	23.64
7mb	G1	1	G1-4	25.8	25.65	25.725
7mb	G1	1	G1-5	24.4	22.46	23.43
7mb	G1	1	G1-6	24.2	23.23	23.715	S. liq. @ 7 mbar_CO2_0 C
7mb	G1	1	G1-7	24.56	23.33	23.945
7mb	G1	1	G1-8	25.27	22.31	23.79
7mb	G1	1	G1-9	21.1	24.56	22.83
7mb	G1	1	G1-10	21.18	22.81	21.995
7mb	G1	1	G1-11	25.74	25.54	24.97
7mb	G1	1	G1-12	26.5	24.26	25.38
7mb	G1	1	G1-13	24.94	24.22	24.58
7mb	G1	1	G1-14	22.81	24.23	23.52
7mb	G1	1	G1-15	22.17	24.22	23.195
7mb	G1	1	G1-16	21.37	22.25	21.81	23.5709
E_CO2_0C	G2	1	G2-1	23.71	22.3	23.005
E_CO2_0C	G2	1	G2-2	26.15	29.65	27.9
E_CO2_0C	G2	1	G2-3	37.29	39.34	38.315
E_CO2_0C	G2	1	G2-4	23.29	25.68	24.485
E_CO2_0C	G2	1	G2-5	29.65	27.66	28.655	S. liq @ 1013mb_CO2_0 C
E_CO2_0C	G2	1	G2-6	30.69	28.81	29.75
E_CO2_0C	G2	1	G2-7	28.06	26.15	27.105
E_CO2_0C	G2	1	G2-8	27.03	25.25	26.14
E_CO2_0C	G2	1	G2-9	27.52	25.68	26.6
E_CO2_0C	G2	1	G2-10	28.49	31.12	29.805
E_CO2_0C	G2	1	G2-11	27.4	28.49	27.945
E_CO2_0C	G2	1	G2-12	27.99	28.39	28.19
E_CO2_0C	G2	1	G2-13	26.12	23.1	24.61
E_CO2_0C	G2	1	G2-14	24.53	26.27	25.4
E_CO2_0C	G2	1	G2-15	27.22	29.95	28.585
E_CO2_0C	G2	1	G2-16	27.08	26.37	26.725
E_CO2_0C	G2	1	G2-17	27.52	30.66	29.09
E_CO2_0C	G2	1	G2-18	26.7	26.81	26.755
E_CO2_0C	G2	1	G2-19	26.13	25.01	25.57
E_CO2_0C	G2	1	G2-20	28.75	27.27	28.01
E_CO2_0C	G2	1	G2-21	27.79	24.62	26.205
E_CO2_0C	G2	1	G2-22	27.24	28.28	27.76
E_CO2_0C	G2	1	G2-23	19.95	19.67	19.81
E_CO2_0C	G2	1	G2-24	25.47	27.46	26.465
E_CO2_0C	G2	1	G2-25	30.24	27.3	28.77
E_CO2_0C	G2	1	G2-26	23.72	24.68	24.2
E_CO2_0C	G2	1	G2-27	24.37	24.1	24.235	27.0402
E_O2_0C	G3	1	G3-1	39.72	45.24	42.48
E_O2_0C	G3	1	G3-2	42.15	38	40.075
E_O2_0C	G3	1	G3-3	31.71	28.49	30.1
E_O2_0C	G3	1	G3-4	25.5	32.56	29.03
E_O2_0C	G3	1	G3-5	32.6	25.59	29.095
E_O2_0C	G3	1	G3-6	31.96	27.39	29.675	S. liq @ 1013mb_O2_0 C
E_O2_0C	G3	1	G3-7	33.39	30.76	32.075
E_O2_0C	G3	1	G3-8	28.39	30.43	29.41
E_O2_0C	G3	1	G3-9	34.43	29.04	31.735
E_O2_0C	G3	1	G3-10	30.03	30.31	30.17
E_O2_0C	G3	1	G3-11	26.76	34.22	30.49
E_O2_0C	G3	1	G3-12	33.3	30.31	31.805
E_O2_0C	G3	1	G3-13	33.3	30.31	31.805
E_O2_0C	G3	1	G3-14	25.93	21.75	23.84
E_O2_0C	G3	1	G3-15	38.93	35.74	37.335
E_O2_0C	G3	1	G3-16	27.5	26	26.75
E_O2_0C	G3	1	G3-17	30.07	29.11	29.59
E_O2_0C	G3	1	G3-18	30.75	30.43	30.59
E_O2_0C	G3	1	G3-19	26.99	27.4	27.195	31.2234
E_O2_30C	G5	1	G5-1	30.7	33.89	32.295
E_O2_30C	G5	1	G5-2	35.11	33.57	34.57
E_O2_30C	G5	1	G5-3	34.59	26.88	30.735
E_O2_30C	G5	1	G5-4	28.99	28.83	28.91
E_O2_30C	G5	1	G5-5	29.76	29.11	29.435
E_O2_30C	G5	1	G5-6	28.76	31.48	30.12
E_O2_30C	G5	1	G5-7	30.69	29.06	29.875	S. liq @ 1013mb_O2_30 C
E_O2_30C	G5	1	G5-8	29.6	31.53	30.2565
E_O2_30C	G5	1	G5-9	31.38	28.76	30.07
E_O2_30C	G5	1	G5-10	26.39	29.3	27.845
E_O2_30C	G5	1	G5-11	29.03	31.12	30.075
E_O2_30C	G5	1	G5-12	27.04	27.82	27.43
E_O2_30C	G5	1	G5-13	30.15	28.55	29.35
E_O2_30C	G5	1	G5-14	28.25	28.41	28.33
E_O2_30C	G5	1	G5-15	26.84	27.51	27.175	29.7648
7mb	H1	2	H1-1	22.81	27.31	25.06
7mb	H1	2	H1-2	27.3	23.29	25.295
7mb	H1	2	H1-3	28.6	28.04	28.32
7mb	H1	2	H1-4	32.32	31.09	31.705
7mb	H1	2	H1-5	28.85	23.15	26
7mb	H1	2	H1-6	20.81	24.04	22.425	S. liq. @ 7 mbar_CO2_0 C
7mb	H1	2	H1-7	27.16	27.63	27.395
7mb	H1	2	H1-8	28.78	26.15	27.465
7mb	H1	2	H1-9	22.67	22.08	22.375
7mb	H1	2	H1-10	22.8	21.71	22.255
7mb	H1	2	H1-11	20.38	25.01	22.695
7mb	H1	2	H1-12	21.38	23.67	22.525
7mb	H1	2	H1-13	24.78	24.63	24.705
7mb	H1	2	H1-14	23.54	25.01	23.29
7mb	H1	2	H1-15	25.19	20.85	23.02	24.9687
E_CO2_0C	H2	2	H2-1	21.48	25.2	23.34
E_CO2_0C	H2	2	H2-2	22.17	25.35	23.76
E_CO2_0C	H2	2	H2-3	25.66	24.75	25.205
E_CO2_0C	H2	2	H2-4	26.23	25.04	25.635
E_CO2_0C	H2	2	H2-5	28.28	28.37	28.325
E_CO2_0C	H2	2	H2-6	21.84	27.78	24.81	S. liq @ 1013mb_CO2_0 C
E_CO2_0C	H2	2	H2-7	21.84	25.53	23.685
E_CO2_0C	H2	2	H2-8	27.43	24.58	26.005
E_CO2_0C	H2	2	H2-9	31.32	28.1	29.71
E_CO2_0C	H2	2	H2-10	29.17	28.64	28.905
E_CO2_0C	H2	2	H2-11	22.25	30.91	26.58
E_CO2_0C	H2	2	H2-12	24.99	26.89	25.94
E_CO2_0C	H2	2	H2-13	26.82	25.28	26.05
E_CO2_0C	H2	2	H2-14	26.83	21.52	24.175
E_CO2_0C	H2	2	H2-15	26.6	26.95	26.775	25.9267
E_O2_0C	H3	2	H3-1	20.55	20.53	20.54
E_O2_0C	H3	2	H3-2	31.55	33.78	26.7475
E_O2_0C	H3	2	H3-3	29.12	26.09	27.605
E_O2_0C	H3	2	H3-4	29.13	32.27	30.7
E_O2_0C	H3	2	H3-5	30.41	32.27	31.34	S. liq @ 1013mb_O2_0 C
E_O2_0C	H3	2	H3-6	25.01	23.57	24.29
E_O2_0C	H3	2	H3-7	26.71	24.45	25.58
E_O2_0C	H3	2	H3-8	21.6	21.69	21.645
E_O2_0C	H3	2	H3-9	23.87	35	29.435
E_O2_0C	H3	2	H3-10	30.1	29.58	28.865
E_O2_0C	H3	2	H3-11	25.2	21.7	24.665
E_O2_0C	H3	2	H3-12	25.21	23.02	24.825
E_O2_0C	H3	2	H3-13	23.54	28.16	26.04
E_O2_0C	H3	2	H3-14	22.27	27.63	24.21
E_O2_0C	H3	2	H3-15	24.31	24.23	26.07	26.1705
E_O2_30C	H5	2	H5-1	24.06	33.19	30.0725
E_O2_30C	H5	2	H5-2	25.79	27.38	28.0025
E_O2_30C	H5	2	H5-3	29.64	31.45	29.5825
E_O2_30C	H5	2	H5-4	24.58	30.96	29.36
E_O2_30C	H5	2	H5-5	23.66	25.53	27.2933
E_O2_30C	H5	2	H5-6	24	25.87	25.9917	S. liq @ 1013mb_O2_30 C
E_O2_30C	H5	2	H5-7	33.52	31.63	33.12
E_O2_30C	H5	2	H5-8	27.56	31.78	29.67
E_O2_30C	H5	2	H5-9	27.77	28.11	27.49
E_O2_30C	H5	2	H5-10	31.35	27.08	29.215
E_O2_30C	H5	2	H5-11	26.39	31.74	29.065
E_O2_30C	H5	2	H5-12	28.77	29.28	29.7075
E_O2_30C	H5	2	H5-13	30.67	26.61	28.578
E_O2_30C	H5	2	H5-14	26.93	31.13	29.93
E_O2_30C	H5	2	H5-15	22.45	33.49	27.9825	29.004
